# Supplementary material for: Rapid Gene Turnover as a Significant Source of Genetic Variation in a Recently Seeded Population of a Healthcare-Associated Pathogen
Source: Front Microbiol. 2017 Sep 20;8:1817. doi: 10.3389/fmicb.2017.01817 (PMC5611417; doi:10.3389/fmicb.2017.01817)
Supplement: Supplementary Table 1 — Newly sequenced Mexican isolates on this study. [file Table1.XLS]

## Sheet: Sheet1
Strain Name	Origen	Source of Isolation	Year of isolation	Date Of isolation	MLST Oxford	Genome size (bp)	Median Coverage	N.º Contigs	N50	Ngenes	Predicted ISs
Ab11536	INCAN	Expectoration	2011	2011-11-02	ST 758	4117800	49.5	46	194147	3866	89
Ab11598	INCAN		2011	2011-05-26	ST 758	4004456	80	86	137359	3763	30
Ab4113	INCAN	Hematoculture	2013	2013-12-08	ST 758	4032501	101.6	80	11820	3807	24
Ab11547	INCAN	Bronchial Secretion	2013	4/28/2013	ST 758	4027479	128.1	85	47382	3804	13
Ab11551	INCAN		2011	8/24/2011	ST 758	4061335	146.8	77	52744	3771	49
Ab11502	INCAN	Bronchial Secretion	2012	2012-11-14	ST 758	3929478	157.6	57	68938	3762	56
Ab11606	INCAN	Bronchial Secretion	2011	2011-10-03	ST 758	3997583	68.6	79	198285	3697	16
Ab11510	INCAN	Bronchial Secretion	2012	2012-10-17	ST 758	4155504	375	2	4154130	3955	70
