# Supplementary material for: Rapid Gene Turnover as a Significant Source of Genetic Variation in a Recently Seeded Population of a Healthcare-Associated Pathogen
Source: Front Microbiol. 2017 Sep 20;8:1817. doi: 10.3389/fmicb.2017.01817 (PMC5611417; doi:10.3389/fmicb.2017.01817)
Supplement: Supplementary Table 2 — Publically available complete genomes downloaded from the NCBI. [file Table2.xls]

## Sheet: Sheet1
Strain Name	Assembly ID	Genome Size (Mb)	N° Genes	N° Proteins	Oxford (MLST)	Location	Isolation Date
ACICU	GCA_000018445.1	3.99676	3802	3613	437	Italy	2005
AB307-0294	GCA_000021145.1	3.76098	3511	3363	231	USA	1994
AB0057	GCA_000021245.1	4.05924	3890	3669	207	USA	2001
AYE	GCA_000069245.1	4.04873	3878	3725	231	France	2001
D1279779	GCA_000186665.4	3.7117	3524	3371	942	Australia	2009
MDR-TJ	GCA_000187205.4	4.15341	4011	3872	369	China	na
Ab1656-2	GCA_000188215.1	4.02311	3882	3733	423	South-Korea	na
MDR-ZJ06	GCA_000226275.1	4.01143	3844	3688	643	China	2006
TYTH-1	GCA_000302575.1	3.95737	3754	3628	455	Taiwan	2008
BJAB07104	GCA_000419385.1	4.04223	3878	3754	368	China	2007-2008
BJAB0715	GCA_000419405.1	4.05389	3897	3756	642	China	2008
BJAB0868	GCA_000419425.1	4.00582	3820	3689	218	China	2007-2008
ZW85-1	GCA_000505685.2	3.92525	3682	3544	378	China	2013
AC29	GCA_000695855.2	3.85165	3659	3555	195	Malasya	2011
AB031	GCA_000746605.1	3.80332	3595	3472	1000	Canadá	2010
AB030	GCA_000746645.1	4.33579	4336	4155	758	Canadá	na
ABH12O-A2	GCA_000761175.1	3.87577	3673	3542	924	Spain	2006-2008
LAC-4	GCA_000786735.1	3.96844	3821	3633	447	USA	1997
Ab6200	GCA_000814345.1	4.07398	3875	3740	1161	Colombia	2012
NCGM-237	GCA_000828795.1	4.02192	3890	3741	455	Japan	2012
IOMTU-433	GCA_000828935.1	4.19032	3997	3868	919	Nepal	2013
A1	GCA_000830055.1	3.91774	3734	3626	231	United Kingdom	1982
ORAB01	GCA_000939415.2	4.12162	3965	3684	208	USA	2012
AB5075-UW	GCA_000963815.1	4.06698	3929	3819	945	USA	2008
XH386	GCA_001026965.1	4.1995	4060	3942	208	China	2014
Ab04-mff	GCA_001077655.1	4.19228	4067	3915	447	Canadá	2012
R2090	GCA_001261895.2	3.81916	3662	3526	942	France	2013
D36	GCA_001399655.1	4.13116	3974	3848	498	Australia	2008
CIP70-10	GCA_001457535.1	3.93626	3671	3551	819	France	1970
KBN10P02143	GCA_001514375.1	4.1394	4006	3871	191	South-Korea	2012
R2091	GCA_001517645.1	3.94749	3690	3567	819	France	2014
YU-R612	GCA_001543995.1	4.15525	4035	3900	191	South-Korea	2014
XH860	GCA_001573065.1	3.84662	3673	3541	457	China	2009
XH859	GCA_001573085.1	3.97707	3786	3646	368	China	2009
XH857	GCA_001573105.1	3.87964	3702	3562	806	China	2010
XH856	GCA_001573125.1	3.9084	3716	3599	381	China	2010
XH858	GCA_001578145.1	4.17261	4020	3876	642	China	2010
Ab3207	GCA_001636235.1	4.09204	3962	3790	1321	Mexico	2008
ATCC-17978	GCA_000015425.1	4.00146	3905	3803	112	Canada	1951
TCDC-AB0715	GCA_000189735.2	4.21801	4010	3956	218	Taiwan	2007-2008
AC30	GCA_000307975.2	3.92286	3729	3660	195	Malasya	2011
DU202	GCA_000498375.2	4.17896	4123	3840	423	South-Korea
B8342	GCA_001077555.2	3.94783	3839	3629	new	India	2015
B8300	GCA_001077965.2	3.85006	3757	3506	new	India	2015
KAB01	GCA_001806345.1	4.03409	3894	3639	451	South-Korea	2015
KAB02	GCA_001806365.1	4.0862	3980	3790	369	South-Korea	2015
KAB03	GCA_001806385.1	4.05696	3920	3701	451	South-Korea	2015
KAB04	GCA_001806405.1	4.12812	4018	3799	191	South-Korea	2015
KAB05	GCA_001806425.1	4.0386	3925	3655	369	South-Korea	2015
KAB06	GCA_001806445.1	4.03871	3925	3719	369	South-Korea	2015
KAB07	GCA_001806465.1	4.05443	3944	3747	191	South-Korea	2015
KAB08	GCA_001806485.1	4.07517	3963	3711	208	South-Korea	2015
HRAB-85	GCA_001887305.1	4.09858	3977	3790	208	China	2014
AF-673	GCA_001895985.1	4.0931	3930	3728	208	USA	2008
AF-401	GCA_001896005.1	4.26763	4153	3925	new	Mexico	2009
XDR-BJ83	GCA_001902375.1	4.08062	3942	3703	368	China	2007
CMC-CR-MDR-Ab4	GCA_001922205.1	4.15601	4021	3822	208	USA
CMC-MDR-Ab59	GCA_001922225.1	4.07636	3910	3731	208	USA
CMC-CR-MDR-Ab66	GCA_001922245.1	4.17416	4045	3838	208	USA
AB042	GCA_001941765.1	4.00472	3838	3663	112	lab mutation of ATCC 17978
JBA13	GCA_002082625.1	4.06698	3943	3763	191	South-Korea	2013
CBA7	GCA_002082645.1	4.10845	4030	3773	208	South-Korea	2013
15A34	GCA_002082685.1	3.93873	3799	3605	872	South-Korea	2014
15A5	GCA_002082705.1	4.04931	3916	3685	191	South-Korea	2013
USA2	GCA_002082725.1	3.9876	3825	3637	357	South-Korea	2013
SSA6	GCA_002082745.1	3.88441	3703	3514	357	South-Korea	2013
HWBA8	GCA_002082785.1	4.27355	4115	3892	229	South-Korea	2013
WKA02	GCA_002082805.1	3.87094	3734	3546	447	South-Korea	2013
USA15	GCA_002082825.1	4.02848	3896	3716	491	South-Korea	2013
SAA14	GCA_002082845.1	3.97256	3823	3651	191	South-Korea	2013
SSA12	GCA_002082865.1	4.06472	3957	3776	191	South-Korea	2013
SSMA17	GCA_002082885.1	4.02318	3906	3728	191	South-Korea	2013
ab736	GCA_002116925.1	3.99043	3820	3669	931	USA	2015
A85	GCA_002210065.1	4.14461	4068	3913	781	Australia	2003
BAL062	GCA_900088705.1	4.05077	3948	3772	136		2014
AB34299	GCA_002009115.1	3.98304	3805	3496	436		2015
