# Supplementary material for: Rapid Gene Turnover as a Significant Source of Genetic Variation in a Recently Seeded Population of a Healthcare-Associated Pathogen
Source: Front Microbiol. 2017 Sep 20;8:1817. doi: 10.3389/fmicb.2017.01817 (PMC5611417; doi:10.3389/fmicb.2017.01817)
Supplement: Supplementary Table 3 — Antibiograms and source of the Mexican isolates. [file Table3.XLS]

## Sheet: Sheet1
Cepa	Source	Profile	Ampicilin	Aztreonam	Imipenem	Meropenem	Piperacilina- Tazobactam	Ceftriaxone	Ceftazidime	Cefotaximo	Cefepima	Amikacine	Gentamicin	Tobramycin	Cefoxitin	Ciprofloxacin	Levofloxacin	Trimetopin- Sulfametoxazole	Tetracyclin
11502	Bronchial secretion	MDR	NE	NE	R	R	R	R	NE	R	R	R	R	R	NE	R	R	R	S
11510	Bronchial secretion	MDR	NE	NE	R	R	R	R	NE	R	R	R	R	R	NE	R	R	R	I
11536	Expectoration	XDR	NE	NE	R	R	R	R	NE	R	R	R	R	R	NE	R	R	R	R
11547	Bronchial secretion	MDR	NE	NE	R	R	R	R	NE	R	R	R	R	R	NE	R	R	R	I
11551	NA	MDR	NE	NE	R	R	R	R	NE	R	R	R	R	R	NE	R	R	R	I
11598	NA	MDR	NE	NE	R	R	NE	R	R	R	NE	R	R	R	NE	R	R	R	NE
11606	Bronchial secretion	MDR	NE	R	R	R	NE	R	R	R	NE	R	R	R	R	R	NE	NE	NE
4113	Hematoculture	MDR	R	R	S	S	I	R	R	R	I	R	R	R	R	R	R	R	S
NE=not executed				MDR=multidrug resistant
S=sensitive				XDR=extremely drug resistant
R=resistant
I=intermediate
NA=no information available
